# Supplementary material for: Glucosamine Use Is Associated with a Higher Risk of Cardiovascular Diseases in Patients with Osteoarthritis: Results from a Large Study in 685,778 Subjects
Source: Nutrients. 2022 Sep 7;14(18):3694. doi: 10.3390/nu14183694 (PMC9506459; doi:10.3390/nu14183694)
Supplement: Supplementary file 1 [file nutrients-14-03694-s001.zip]

Archive with 1 entries (1 files):
- nutrients-1884392-supplementary.pdf
